# Supplementary material for: The first euthemistid damsel-dragonfly from the Middle Jurassic of China (Odonata, Epiproctophora, Isophlebioptera)
Source: Zookeys. 2013 Jan 24;(261):41–50. doi: 10.3897/zookeys.261.4371 (PMC3591768; doi:10.3897/zookeys.261.4371)
Supplement: XML Treatment for Euthemistidae [file zookeys.261.4371-treatment1.xml]

<!DOCTYPE tp:taxon-treatment
  PUBLIC "-//TaxonX//DTD Taxonomic Treatment Publishing DTD v0 20100105//EN" "tax-treatment-NSO.dtd">
<tp:taxon-treatment xmlns:tp="http://www.plazi.org/taxpub"><tp:treatment-meta><mixed-citation publication-type="journal"><person-group><name><surname>Li</surname><given-names>Yongjun</given-names></name><name><surname>Nel</surname><given-names>André</given-names></name><name><surname>Shih</surname><given-names>Chungkun</given-names></name><name><surname>Ren</surname><given-names>Dong</given-names></name><name><surname>Pang</surname><given-names>Hong</given-names></name></person-group><article-title>The first euthemistid damsel-dragonfly from the Middle Jurassic of China (Odonata, Epiproctophora, Isophlebioptera)</article-title><source>Zookeys</source><day>24</day><month>1</month><year>2013</year><volume>2013</volume><issue>261</issue><fpage>41</fpage><lpage>50</lpage><pub-id pub-id-type="doi">10.3897/zookeys.261.4371</pub-id></mixed-citation></tp:treatment-meta><tp:nomenclature><label>Family</label><tp:taxon-name>
                            <tp:taxon-name-part taxon-name-part-type="family">Euthemistidae</tp:taxon-name-part>
                        <object-id xmlns:xlink="http://www.w3.org/1999/xlink" xlink:type="simple">http://species-id.net/wiki/Euthemistidae</object-id>
								</tp:taxon-name><tp:taxon-authority>Pritykina, 1968</tp:taxon-authority></tp:nomenclature><tp:treatment-sec sec-type="Genus included"><title>Genus included.</title><p>type genus <italic><tp:taxon-name>Euthemis</tp:taxon-name></italic> Pritykina, 1968 and<italic><tp:taxon-name>Sinoeuthemis</tp:taxon-name></italic> gen. n.
                        </p></tp:treatment-sec><tp:treatment-sec sec-type="Emended familial diagnosis"><title>Emended familial diagnosis.</title><p>Several long intercalary veins between IR1 and RP1, and between IR1 and RP2, as well as between RP3/4 and IR2, and between IR2 and RP2 (intercalaries parallel to main longitudinal veins without apparent origin on them, but originating in cross-venation); extremely narrow postdiscoidal area (in forewings and probably also in hindwings); not petiolate; numerous secondary antenodal crossveins between anterior wing margin and ScP distal of Ax2; discoidal cells opened in forewing and closed in hindwing; hindwing subdiscoidal area transverse, posteriorly closed, short and broad, with vein CuAb makes a strong angle with AA; hindwing gaff (basal CuA before its branching) not very long; RP2 aligned with subnodus; crossveins in hindwing postdiscoidal space are not very long and not oblique.</p></tp:treatment-sec></tp:taxon-treatment>
